# Supplementary material for: Mapping Anxiety, Stress, Depression, Resilience and Happiness in the Adolescent Population: A Network Analysis and Comparison by Sex
Source: Eur J Investig Health Psychol Educ. 2026 Feb 19;16(2):31. doi: 10.3390/ejihpe16020031 (PMC12939747; doi:10.3390/ejihpe16020031)
Supplement: Supplementary file 1 [file ejihpe-16-00031-s001.zip]

Archive with 1 entries (1 files):
- ejihpe-4115679-supplementary.pdf
